# Supplementary material for: Evaluation of variability in performance and paw placement patterns by dogs completing the dog walk obstacle in an agility competition
Source: PLoS One. 2024 Mar 8;19(3):e0299592. doi: 10.1371/journal.pone.0299592 (PMC10923472; doi:10.1371/journal.pone.0299592)
Supplement: S1 Table — (EML) [file pone.0299592.s001.eml]

Received: from DS7PR01MB7613.prod.exchangelabs.com (2603:10b6:8:74::8) by
 CH0PR01MB6827.prod.exchangelabs.com with HTTPS; Thu, 6 Jul 2023 09:56:20
 +0000
Received: from LV3PR01MB8440.prod.exchangelabs.com (2603:10b6:408:1a3::20) by
 DS7PR01MB7613.prod.exchangelabs.com (2603:10b6:8:74::8) with Microsoft SMTP
 Server (version=TLS1_2, cipher=TLS_ECDHE_RSA_WITH_AES_256_GCM_SHA384) id
 15.20.6544.24; Thu, 6 Jul 2023 09:56:19 +0000
Received: from LV3PR01MB8440.prod.exchangelabs.com
 ([fe80::7cbf:52ff:e995:5049]) by LV3PR01MB8440.prod.exchangelabs.com
 ([fe80::7cbf:52ff:e995:5049%4]) with mapi id 15.20.6565.019; Thu, 6 Jul 2023
 09:56:18 +0000
From: "Markley, Arielle" <markley.125@osu.edu>
To: "Kieves, Nina" <kieves.1@osu.edu>
Subject: Fwd: UKI course map
Thread-Topic: UKI course map
Thread-Index: Admv3jAa7CT6YaxiSHOjyIWaCfkj7wAEekKW
Date: Thu, 6 Jul 2023 09:56:18 +0000
Message-ID:
	<LV3PR01MB844073E9192788542DE2E35DB42CA@LV3PR01MB8440.prod.exchangelabs.com>
References: <047f01d9afde$a7616a00$f6243e00$@ukagility.com>
In-Reply-To: <047f01d9afde$a7616a00$f6243e00$@ukagility.com>
Accept-Language: en-US
Content-Language: en-US
X-MS-Exchange-Organization-AuthAs: Internal
X-MS-Exchange-Organization-AuthMechanism: 04
X-MS-Exchange-Organization-AuthSource: LV3PR01MB8440.prod.exchangelabs.com
X-MS-Has-Attach:
X-MS-Exchange-Organization-Network-Message-Id:
	09c26930-c78e-4c49-d029-08db7e073e8a
X-MS-Exchange-Organization-SCL: 1
X-MS-TNEF-Correlator:
X-MS-Exchange-Organization-RecordReviewCfmType: 0
x-ms-publictraffictype: Email
authentication-results: dkim=none (message not signed)
 header.d=none;dmarc=none action=none header.from=osu.edu;
x-ms-office365-filtering-correlation-id: 09c26930-c78e-4c49-d029-08db7e073e8a
x-ms-traffictypediagnostic:
	LV3PR01MB8440:EE_|DS7PR01MB7613:EE_|CH0PR01MB6827:EE_
x-ms-exchange-transport-crosstenantheadersstamped: DS7PR01MB7613
x-forefront-antispam-report:
	CIP:255.255.255.255;CTRY:;LANG:en;SCL:1;SRV:;IPV:NLI;SFV:NSPM;H:LV3PR01MB8440.prod.exchangelabs.com;PTR:;CAT:NONE;SFS:;DIR:INT;
x-microsoft-antispam: BCL:0;
x-ms-exchange-crosstenant-originalarrivaltime: 06 Jul 2023 09:56:18.1906 (UTC)
x-ms-exchange-crosstenant-network-message-id:
	09c26930-c78e-4c49-d029-08db7e073e8a
x-ms-exchange-crosstenant-id: eb095636-1052-4895-952b-1ff9df1d1121
x-ms-exchange-crosstenant-fromentityheader: Hosted
x-ms-exchange-crosstenant-mailboxtype: HOSTED
x-ms-exchange-transport-endtoendlatency: 00:00:02.0225230
x-ms-exchange-crosstenant-userprincipalname:
	GOEa61XMBTFV52oBwVYKnR9uKRZVRH8lk/SaIRs12Rg/QXPvrx0r4XwjOSVUOPUsb1YFh1FYDU++vTJzbw6cBQ==
x-ms-exchange-processed-by-bccfoldering: 15.20.6565.014
x-ms-exchange-crosstenant-authas: Internal
x-ms-exchange-crosstenant-authsource: LV3PR01MB8440.prod.exchangelabs.com
X-Microsoft-Antispam-Mailbox-Delivery:
	ucf:0;jmr:0;auth:0;dest:I;ENG:(910001)(944506478)(944626604)(920097)(425001)(930097);
X-Microsoft-Antispam-Message-Info:
	9AMhZ0R3FzSNDyzbZhHGr7sCmj82zTxZrC2KN2CLPfAZ8e3hoZZae4+pEfGAqLUTrJrZu0HqqPUvoLOuHeNG59uUErQ3FMsEBcRFRJdUfRVkZMHQN3C40vseFsuvSLSJ5beB20roWb96INxuzUoSvqGPqXXrcKrvmJzy5q1Znb5x3xAnmRUIvI0PMJ8QX7eyvnR+tSKtXT0uwFgR0+pO6reLD0Olx2g+86yGRvL+xoqxMzuTB298oodSmEI1YUMEScFHKJweKebFre6D6DRpX/j7L7f85RtFa3HDJVsG2d/V76HtiM+Kful0qCURB9z0P9Yi5fquogX2LWj9kugvytyeMxd4ydXLKluPS6V51wskF+btpf6DImyVpzr9R5Wk+72uLjsR8cW2Aw8qbd9Uu5gKicnRC8Ud2u8PM5tubOp/3H/8eShIecWyalMTPKYPNM+OjsHBqqHGvtsBuD++cVWFg7LcutZmZxxz+wC9/0GCYlszgKrvH+WHYdpjBVEqUJMkwimgHppw/mpOZRmqGUoxAnvOPriF6IoBAfuVvJ3wL+DmrBz2jfqC1o6Pp1IPaJ2dabz305yiJbmg13pZtSiCoEmQQ/YJSZyFkxFItTsTVIc9YNdFXlnAJ6STuK0aYD/cWH4zyFqT/CHP2uNZMJPXNaie1HNiDn2KRS5zum+5XKFP3WWRbn2a5wbggiwRAuZXYgc2qC0AGVZQFhqx072Df4yswrvMK6cEvbTRaHsc1UDG4Oj1l9cLzNFt+TzJv5kcyasmIePqQPKgvtAZyw==
Content-Type: multipart/alternative;
	boundary="_000_LV3PR01MB844073E9192788542DE2E35DB42CALV3PR01MB8440prod_"
MIME-Version: 1.0

--_000_LV3PR01MB844073E9192788542DE2E35DB42CALV3PR01MB8440prod_
Content-Type: text/plain; charset="Windows-1252"
Content-Transfer-Encoding: quoted-printable


Get Outlook for iOS<https://aka.ms/o0ukef>
________________________________
From: Greg Derrett <greg@ukagility.com>
Sent: Thursday, July 6, 2023 3:51:20 AM
To: Markley, Arielle <markley.125@osu.edu>
Subject: UKI course map

Hi Arielle Regarding Patty Drom=92s course plan from the Master Heat Agilit=
y at the 2021 US Open, UK Agility International grants you permission to us=
e in any paper you wish to publish. Please let me know if you need any furt=
her help. RegardsGreg
ZjQcmQRYFpfptBannerStart
This Message Is From an External Sender
This message came from outside your organization.
<https://us-phishalarm-ewt.proofpoint.com/EWT/v1/KGKeukY!sOQTvQarw-Yq65Mb1Q=
Qm_Y3BV5WzcMAm2Kva7xJhXRFkbcCBw-UxqI4X2q1dZzq2gHLypFpccK-kliWlA_id4ooxl-irS=
C8c--PM$>
Report Suspicious

ZjQcmQRYFpfptBannerEnd

Hi Arielle


Regarding Patty Drom=92s course plan from the Master Heat Agility at the 20=
21 US Open, UK Agility International grants you permission to use in any pa=
per you wish to publish.


Please let me know if you need any further help.


Regards
Greg Derrett

UK Agility International
The content of this email is confidential and intended for the recipient sp=
ecified in message only. It is strictly forbidden to share any part of this=
 message with any third party, without a written consent of the sender. If =
you received this message by mistake, please reply to this message and foll=
ow with its deletion, so that we can ensure such a mistake does not occur i=
n the future.


--_000_LV3PR01MB844073E9192788542DE2E35DB42CALV3PR01MB8440prod_
Content-Type: text/html; charset="Windows-1252"
Content-Transfer-Encoding: quoted-printable

<html>
<head>
<meta http-equiv=3D"Content-Type" content=3D"text/html; charset=3DWindows-1=
252">
</head>
<body>
<div dir=3D"ltr">
<div></div>
<div style=3D"">
<div>
<div dir=3D"ltr"><span id=3D"ms-outlook-ios-cursor"></span></div>
</div>
<div id=3D"ms-outlook-mobile-signature">
<div><br>
</div>
Get <a href=3D"https://aka.ms/o0ukef" style=3D"">Outlook for iOS</a></div>
</div>
</div>
<hr style=3D"display:inline-block;width:98%" tabindex=3D"-1">
<div id=3D"divRplyFwdMsg" dir=3D"ltr"><font face=3D"Calibri, sans-serif" st=
yle=3D"font-size:11pt" color=3D"#000000"><b>From:</b> Greg Derrett &lt;greg=
@ukagility.com&gt;<br>
<b>Sent:</b> Thursday, July 6, 2023 3:51:20 AM<br>
<b>To:</b> Markley, Arielle &lt;markley.125@osu.edu&gt;<br>
<b>Subject:</b> UKI course map</font>
<div>&nbsp;</div>
</div>
<div>
<div style=3D"display:none!important; display:none; visibility:hidden; font=
-size:1px; color:#ffffff; line-height:1px; height:0px; max-height:0px; opac=
ity:0; overflow:hidden">
Hi Arielle Regarding Patty Drom=92s course plan from the Master Heat Agilit=
y at the 2021 US Open, UK Agility International grants you permission to us=
e in any paper you wish to publish. Please let me know if you need any furt=
her help. RegardsGreg
</div>
<div style=3D"display:none!important; display:none; visibility:hidden; font=
-size:1px; color:#ffffff; line-height:1px; height:0px; max-height:0px; opac=
ity:0; overflow:hidden">
ZjQcmQRYFpfptBannerStart</div>
<div dir=3D"ltr" lang=3D"en" id=3D"x_pfptBannerr8z3yzh" style=3D"display:bl=
ock!important; text-align:left!important; margin:16px 0px 16px 0px!importan=
t; padding:8px 16px 8px 16px!important; border-radius:4px!important; min-wi=
dth:200px!important; background-color:#CFD3D7!important; background-color:#=
CFD3D7; border-top:4px solid #8c8e91!important; border-top:4px solid #8c8e9=
1">
<div id=3D"x_pfptBannerr8z3yzh" style=3D"float:left!important; display:bloc=
k!important; margin:0px 0px 1px 0px!important; max-width:600px!important">
<div id=3D"x_pfptBannerr8z3yzh" style=3D"display:block!important; visibilit=
y:visible!important; background-color:#CFD3D7!important; color:#000000!impo=
rtant; color:#000000; font-family:'Arial',sans-serif!important; font-family=
:'Arial',sans-serif; font-weight:bold!important; font-weight:bold; font-siz=
e:14px!important; line-height:18px!important; line-height:18px">
This Message Is From an External Sender </div>
<div id=3D"x_pfptBannerr8z3yzh" style=3D"display:block!important; visibilit=
y:visible!important; background-color:#CFD3D7!important; color:#000000!impo=
rtant; color:#000000; font-weight:normal; font-family:'Arial',sans-serif!im=
portant; font-family:'Arial',sans-serif; font-size:12px!important; line-hei=
ght:18px!important; line-height:18px; margin-top:2px!important">
This message came from outside your organization. </div>
</div>
<div id=3D"x_pfptBannerr8z3yzh" style=3D"float:right!important; display:blo=
ck!important; display:block; margin:0px 0px 0px 16px!important; text-align:=
right!important; width:fit-content!important">
<a id=3D"x_pfptBannerr8z3yzh" href=3D"https://us-phishalarm-ewt.proofpoint.=
com/EWT/v1/KGKeukY!sOQTvQarw-Yq65Mb1QQm_Y3BV5WzcMAm2Kva7xJhXRFkbcCBw-UxqI4X=
2q1dZzq2gHLypFpccK-kliWlA_id4ooxl-irSC8c--PM$" style=3D"display:inline-bloc=
k!important; text-decoration:none">
<div class=3D"x_pfptPrimaryButtonr8z3yzh" style=3D"display:inline-block!imp=
ortant; display:inline-block; visibility:visible!important; opacity:1!impor=
tant; color:#000000!important; color:#000000; font-family:'Arial',sans-seri=
f!important; font-family:'Arial',sans-serif; font-size:14px!important; font=
-weight:normal!important; text-decoration:none!important; border-radius:2px=
!important; padding:7.5px 16px!important; margin:3px 0 3px 16px!important; =
white-space:nowrap!important; width:fit-content!important; border:1px solid=
 #666666">
Report&nbsp;Suspicious </div>
</a></div>
<div style=3D"clear:both!important; display:block!important; visibility:hid=
den!important; line-height:0!important; font-size:0.01px!important; height:=
0px">
&nbsp;</div>
</div>
<div style=3D"display:none!important; display:none; visibility:hidden; font=
-size:1px; color:#ffffff; line-height:1px; height:0px; max-height:0px; opac=
ity:0; overflow:hidden">
ZjQcmQRYFpfptBannerEnd</div>
<style>
<!--
#x_pfptBannerr8z3yzh
	{display:block!important;
	visibility:visible!important;
	opacity:1!important;
	background-color:#CFD3D7!important;
	max-width:none!important;
	max-height:none!important}
-->
</style>
<meta name=3D"Generator" content=3D"Microsoft Word 15 (filtered medium)">
<style>
<!--
@font-face
	{font-family:"Cambria Math"}
@font-face
	{font-family:Calibri}
p.x_MsoNormal, li.x_MsoNormal, div.x_MsoNormal
	{margin:0cm;
	font-size:11.0pt;
	font-family:"Calibri",sans-serif}
span.x_EmailStyle17
	{font-family:"Calibri",sans-serif;
	color:windowtext}
.x_MsoChpDefault
	{font-family:"Calibri",sans-serif}
@page WordSection1
	{margin:72.0pt 72.0pt 72.0pt 72.0pt}
div.x_WordSection1
	{}
-->
</style>
<div class=3D"x_WordSection1">
<p class=3D"x_MsoNormal">Hi Arielle</p>
<p class=3D"x_MsoNormal">&nbsp;</p>
<p class=3D"x_MsoNormal">Regarding Patty Drom=92s course plan from the Mast=
er Heat Agility at the 2021 US Open, UK Agility International grants you pe=
rmission to use in any paper you wish to publish.</p>
<p class=3D"x_MsoNormal">&nbsp;</p>
<p class=3D"x_MsoNormal">Please let me know if you need any further help.</=
p>
<p class=3D"x_MsoNormal">&nbsp;</p>
<p class=3D"x_MsoNormal"><span style=3D"">Regards<br>
Greg Derrett</span></p>
<p class=3D"x_MsoNormal"><span style=3D"">UK Agility International<br>
<b><i><span style=3D"color:#A6A6A6">The content of this email is confidenti=
al and intended for the recipient specified in message only. It is strictly=
 forbidden to share any part of this message with any third party, without =
a written consent of the sender. If
 you received this message by mistake, please reply to this message and fol=
low with its deletion, so that we can ensure such a mistake does not occur =
in the future.</span></i></b><span style=3D"color:#A6A6A6"></span></span></=
p>
<p class=3D"x_MsoNormal">&nbsp;</p>
</div>
</div>
</body>
</html>

--_000_LV3PR01MB844073E9192788542DE2E35DB42CALV3PR01MB8440prod_--
