# Supplementary material for: Evaluation of variability in performance and paw placement patterns by dogs completing the dog walk obstacle in an agility competition
Source: PLoS One. 2024 Mar 8;19(3):e0299592. doi: 10.1371/journal.pone.0299592 (PMC10923472; doi:10.1371/journal.pone.0299592)
Supplement: S2 Table — (EML) [file pone.0299592.s002.eml]

Received: from CH0PR01MB6955.prod.exchangelabs.com (2603:10b6:610:108::7) by
 CH0PR01MB6827.prod.exchangelabs.com with HTTPS; Wed, 5 Jul 2023 21:19:49
 +0000
Received: from LV3PR01MB8440.prod.exchangelabs.com (2603:10b6:408:1a3::20) by
 CH0PR01MB6955.prod.exchangelabs.com (2603:10b6:610:108::7) with Microsoft
 SMTP Server (version=TLS1_2, cipher=TLS_ECDHE_RSA_WITH_AES_256_GCM_SHA384) id
 15.20.6565.17; Wed, 5 Jul 2023 21:19:48 +0000
Received: from LV3PR01MB8440.prod.exchangelabs.com
 ([fe80::7cbf:52ff:e995:5049]) by LV3PR01MB8440.prod.exchangelabs.com
 ([fe80::7cbf:52ff:e995:5049%4]) with mapi id 15.20.6565.016; Wed, 5 Jul 2023
 21:19:48 +0000
From: "Markley, Arielle" <markley.125@osu.edu>
To: "Kieves, Nina" <kieves.1@osu.edu>
Subject: Fw: Permissions for dogwalk study
Thread-Topic: Permissions for dogwalk study
Thread-Index: AQHZr4BIVzNz8Dlq1k+VxgUguObY+q+rrYhu
Date: Wed, 5 Jul 2023 21:19:48 +0000
Message-ID:
	<LV3PR01MB844034BCA827B0C535D7A39FB42FA@LV3PR01MB8440.prod.exchangelabs.com>
References: <7C8EBDB8-172D-41DB-B3D0-928CF5C80AC0.ref@verizon.net>
 <7C8EBDB8-172D-41DB-B3D0-928CF5C80AC0@verizon.net>
In-Reply-To: <7C8EBDB8-172D-41DB-B3D0-928CF5C80AC0@verizon.net>
Accept-Language: en-US
Content-Language: en-US
X-MS-Exchange-Organization-AuthAs: Internal
X-MS-Exchange-Organization-AuthMechanism: 04
X-MS-Exchange-Organization-AuthSource: LV3PR01MB8440.prod.exchangelabs.com
X-MS-Has-Attach:
X-MS-Exchange-Organization-Network-Message-Id:
	1f6a584e-e5f4-4263-ccba-08db7d9d9012
X-MS-Exchange-Organization-SCL: 1
X-MS-TNEF-Correlator:
X-MS-Exchange-Organization-RecordReviewCfmType: 0
msip_labels:
x-ms-publictraffictype: Email
authentication-results: dkim=none (message not signed)
 header.d=none;dmarc=none action=none header.from=osu.edu;
x-ms-office365-filtering-correlation-id: 1f6a584e-e5f4-4263-ccba-08db7d9d9012
x-ms-traffictypediagnostic:
	LV3PR01MB8440:EE_|CH0PR01MB6955:EE_|CH0PR01MB6827:EE_
x-ms-exchange-transport-crosstenantheadersstamped: CH0PR01MB6955
x-forefront-antispam-report:
	CIP:255.255.255.255;CTRY:;LANG:en;SCL:1;SRV:;IPV:NLI;SFV:NSPM;H:LV3PR01MB8440.prod.exchangelabs.com;PTR:;CAT:NONE;SFS:;DIR:INT;
x-microsoft-antispam: BCL:0;
x-ms-exchange-crosstenant-originalarrivaltime: 05 Jul 2023 21:19:48.3013 (UTC)
x-ms-exchange-crosstenant-network-message-id:
	1f6a584e-e5f4-4263-ccba-08db7d9d9012
x-ms-exchange-crosstenant-id: eb095636-1052-4895-952b-1ff9df1d1121
x-ms-exchange-crosstenant-fromentityheader: Hosted
x-ms-exchange-crosstenant-mailboxtype: HOSTED
x-ms-exchange-transport-endtoendlatency: 00:00:01.6397234
x-ms-exchange-crosstenant-userprincipalname:
	88IhK2Hqr78+Oerv2zkjmSkVRdgiiTaiVC+x3Uk4OuZyLHtV1bLaL2Chpw6lUF6VI5p1XL/jjoVu9tD3NJ/qcA==
x-ms-exchange-processed-by-bccfoldering: 15.20.6565.014
x-ms-exchange-crosstenant-authas: Internal
x-ms-exchange-crosstenant-authsource: LV3PR01MB8440.prod.exchangelabs.com
X-Microsoft-Antispam-Mailbox-Delivery:
	ucf:0;jmr:0;auth:0;dest:I;ENG:(910001)(944506478)(944626604)(920097)(425001)(930097);
X-Microsoft-Antispam-Message-Info:
	8icM4TkSc79RmRy1kjDxRQBbFzrBGq8EbrvhPvlUQgmY1Kb4eR8W9aqzbMeo7zM1GYdNXsyN4eNTlRpSjUUEzvJetV3kUr20fnHRozh/exh0nrWiuE4Mv33f8i14XPeTzuDFrBaqPavSrN2WbAQHG4gNedESlN0gVratiCi1H+yh9Bl6OOGvuMrNt2QPQu/XMf0r6RGJvwRhYrfAAbs2scYN6SYXgjWgYxFOLkhlWExTu7lt9QglXI67NnO+PF6mOoVUyPmTZQWilShyX7bnXrU6pQw0Jh3SnZENw/64gG5/ZqH+sR2fuRPMcaj07cP1JRPvSA1ndh8MByQVdgXXdEzmbfgVoezyBHxLa8GhN07RRTsA8XWPw/pf4TYo3GhiJC1JH6lTAnfpIJtYTrpcDG0UWvHljqJ1J2PEFjry5bT/e1QffLJnt1orzacZMysejFsTlUinEhaEr6JcdB49zlI0rs8IIzwI1YzsI8eR9aPCFojcGiPhT15GTttNqt38HDzAVqVvMgbu1c0CSJJjqvRknIE9GPZB9OhGKxlEoLODP/YV1gg54pxhH581EB6gujXWVoXBHjCB+gKV+pkJUR7dcCJWL5AIoyPDiIyVq+CV0HH1ZIPEqnhhEOy7l+k1bgdVSdGjkSE1AZd258UyxX/Av7zv9ZxCgH0KqV6i88Egzuw2lCuAD3HGYtCkFxbRqQCQcR5iiUJ5zaZuXIrAV1V7/qnx2isBJTGek8UvXjYv+DB3Ivp5Fjg9LG3sml/C
Content-Type: multipart/alternative;
	boundary="_000_LV3PR01MB844034BCA827B0C535D7A39FB42FALV3PR01MB8440prod_"
MIME-Version: 1.0

--_000_LV3PR01MB844034BCA827B0C535D7A39FB42FALV3PR01MB8440prod_
Content-Type: text/plain; charset="utf-8"
Content-Transfer-Encoding: base64

DQpfX19fX19fX19fX19fX19fX19fX19fX19fX19fX19fXw0KRnJvbTogUEFUVFkgRFJPTSA8cGRy
b21AdmVyaXpvbi5uZXQ+DQpTZW50OiBXZWRuZXNkYXksIEp1bHkgNSwgMjAyMyA0OjMzIFBNDQpU
bzogTWFya2xleSwgQXJpZWxsZSA8bWFya2xleS4xMjVAb3N1LmVkdT4NClN1YmplY3Q6IFBlcm1p
c3Npb25zIGZvciBkb2d3YWxrIHN0dWR5DQoNClRvOiBBcmllbGxlIFBlY2hldHRlIE1hcmtsZXks
IERWTSwgY1ZNQSwgQ1ZQUCwgQ0NSVCwgREFJUE0sIERBQ1ZTTVIgQXNzaXN0YW50IFByb2Zlc3Nv
ciBTcG9ydHMgTWVkaWNpbmUgYW5kIFJlaGFiaWxpdGF0aW9uIFRoZSBPaGlvIFN0YXRlIFVuaXZl
cnNpdHkgVmV0ZXJpbmFyeSBNZWRpY2FsIENlbnRlciA2MDEgVmVybm9uIEwgVGhhcnAgU3RyZWV0
LCBDb2x1bWJ1cywgT0ggNDMyMTAgUm9vbSBWTUMgMTU1LzE1Nk1hcmtsZXku4oCKMTI1QOKAim9z
dS7igIplZHVDb25jZXJuaW5nDQpaalFjbVFSWUZwZnB0QmFubmVyU3RhcnQNClRoaXMgTWVzc2Fn
ZSBJcyBGcm9tIGFuIEV4dGVybmFsIFNlbmRlcg0KVGhpcyBtZXNzYWdlIGNhbWUgZnJvbSBvdXRz
aWRlIHlvdXIgb3JnYW5pemF0aW9uLg0KPGh0dHBzOi8vdXMtcGhpc2hhbGFybS1ld3QucHJvb2Zw
b2ludC5jb20vRVdUL3YxL0tHS2V1a1khczBRVFUtZFByYWlPSzdxUlAyN0s5SW9DRGNzZUlEWl93
TzhWY3dRMm1KSzluUW9JNmJrdFVqODRKeWlJckVaVGRGOE9yaFNOVEtIcFlvSDFnMjBEckllS2cz
cjV1WlQta0lpazJTQVMkPg0KUmVwb3J0IFN1c3BpY2lvdXMNCg0KWmpRY21RUllGcGZwdEJhbm5l
ckVuZA0KDQpUbzoNCg0KDQpBcmllbGxlIFBlY2hldHRlIE1hcmtsZXksIERWTSwgY1ZNQSwgQ1ZQ
UCwgQ0NSVCwgREFJUE0sIERBQ1ZTTVINCg0KQXNzaXN0YW50IFByb2Zlc3Nvcg0KDQpTcG9ydHMg
TWVkaWNpbmUgYW5kIFJlaGFiaWxpdGF0aW9uDQoNClRoZSBPaGlvIFN0YXRlIFVuaXZlcnNpdHkg
VmV0ZXJpbmFyeSBNZWRpY2FsIENlbnRlcg0KDQo2MDEgVmVybm9uIEwgVGhhcnAgU3RyZWV0LCBD
b2x1bWJ1cywgT0ggNDMyMTANCg0KUm9vbSBWTUMgMTU1LzE1Ng0KDQpNYXJrbGV5LjEyNUBvc3Uu
ZWR1PG1haWx0bzpNYXJrbGV5LjEyNUBvc3UuZWR1Pg0KDQpDb25jZXJuaW5nIG15IGRvZyBhZ2ls
aXR5IGNvdXJzZSBtYXAgZGVzaWduZWQgZm9yIHRoZSAyMDIxIFVLSSBVUyAtIE1hc3RlcnMgSGVh
dCBBZ2lsaXR5LCB5b3UgaGF2ZSBteSBwZXJtaXNzaW9uIHRvIHVzZSB0aGUgY291cnNlIG1hcCBm
b3IgdmlkZW8gcmV2aWV3IG9mIGRvZ+KAmXMgcGF3IHBsYWNlbWVudCwgc3BlZWQgYW5kIGNvbnRh
Y3QgYmVoYXZpb3IgYW5kIHB1YmxpY2F0aW9uIG9mIHRoZSBtYXAgYXMgcGFydCBvZiB0aGUgbWFu
dXNjcmlwdC4NCg0KQmVzdCB3aXNoZXMsDQoNClBhdHR5IERyb20NCg0KKHBkcm9tQHZlcml6b24u
bmV0OyAgOTcyLTQ0Mi05MjI2KQ0KDQo=

--_000_LV3PR01MB844034BCA827B0C535D7A39FB42FALV3PR01MB8440prod_
Content-Type: text/html; charset="utf-8"
Content-Transfer-Encoding: base64

PGh0bWw+DQo8aGVhZD4NCjxtZXRhIGh0dHAtZXF1aXY9IkNvbnRlbnQtVHlwZSIgY29udGVudD0i
dGV4dC9odG1sOyBjaGFyc2V0PXV0Zi04Ij4NCjxzdHlsZSB0eXBlPSJ0ZXh0L2NzcyIgc3R5bGU9
ImRpc3BsYXk6bm9uZTsiPiBQIHttYXJnaW4tdG9wOjA7bWFyZ2luLWJvdHRvbTowO30gPC9zdHls
ZT4NCjwvaGVhZD4NCjxib2R5IGRpcj0ibHRyIj4NCjxkaXYgc3R5bGU9ImZvbnQtZmFtaWx5OiBD
YWxpYnJpLCBBcmlhbCwgSGVsdmV0aWNhLCBzYW5zLXNlcmlmOyBmb250LXNpemU6IDEycHQ7IGNv
bG9yOiByZ2IoMCwgMCwgMCk7IiBjbGFzcz0iZWxlbWVudFRvUHJvb2YiPg0KPGJyPg0KPC9kaXY+
DQo8ZGl2IGlkPSJhcHBlbmRvbnNlbmQiPjwvZGl2Pg0KPGhyIHRhYmluZGV4PSItMSIgc3R5bGU9
ImRpc3BsYXk6aW5saW5lLWJsb2NrOyB3aWR0aDo5OCUiPg0KPGRpdiBpZD0iZGl2UnBseUZ3ZE1z
ZyIgZGlyPSJsdHIiPjxmb250IGZhY2U9IkNhbGlicmksIHNhbnMtc2VyaWYiIHN0eWxlPSJmb250
LXNpemU6IDExcHQ7IGNvbG9yOiByZ2IoMCwgMCwgMCk7Ij48Yj5Gcm9tOjwvYj4gUEFUVFkgRFJP
TSAmbHQ7cGRyb21AdmVyaXpvbi5uZXQmZ3Q7PGJyPg0KPGI+U2VudDo8L2I+IFdlZG5lc2RheSwg
SnVseSA1LCAyMDIzIDQ6MzMgUE08YnI+DQo8Yj5Ubzo8L2I+IE1hcmtsZXksIEFyaWVsbGUgJmx0
O21hcmtsZXkuMTI1QG9zdS5lZHUmZ3Q7PGJyPg0KPGI+U3ViamVjdDo8L2I+IFBlcm1pc3Npb25z
IGZvciBkb2d3YWxrIHN0dWR5PC9mb250Pg0KPGRpdj4mbmJzcDs8L2Rpdj4NCjwvZGl2Pg0KPGRp
dj4NCjxkaXYgc3R5bGU9InZpc2liaWxpdHk6IGhpZGRlbjsgZm9udC1zaXplOiAxcHg7IGxpbmUt
aGVpZ2h0OiAxcHg7IGhlaWdodDogMHB4OyBtYXgtaGVpZ2h0OiAwcHg7IG9wYWNpdHk6IDA7IG92
ZXJmbG93OiBoaWRkZW47IGRpc3BsYXk6IG5vbmUgIWltcG9ydGFudDsgY29sb3I6IHJnYigyNTUs
IDI1NSwgMjU1KTsiPg0KVG86IEFyaWVsbGUgUGVjaGV0dGUgTWFya2xleSwgRFZNLCBjVk1BLCBD
VlBQLCBDQ1JULCBEQUlQTSwgREFDVlNNUiBBc3Npc3RhbnQgUHJvZmVzc29yIFNwb3J0cyBNZWRp
Y2luZSBhbmQgUmVoYWJpbGl0YXRpb24gVGhlIE9oaW8gU3RhdGUgVW5pdmVyc2l0eSBWZXRlcmlu
YXJ5IE1lZGljYWwgQ2VudGVyIDYwMSBWZXJub24gTCBUaGFycCBTdHJlZXQsIENvbHVtYnVzLCBP
SCA0MzIxMCBSb29tIFZNQyAxNTUvMTU2TWFya2xleS7igIoxMjVA4oCKb3N1LuKAimVkdUNvbmNl
cm5pbmcNCjwvZGl2Pg0KPGRpdiBzdHlsZT0idmlzaWJpbGl0eTogaGlkZGVuOyBmb250LXNpemU6
IDFweDsgbGluZS1oZWlnaHQ6IDFweDsgaGVpZ2h0OiAwcHg7IG1heC1oZWlnaHQ6IDBweDsgb3Bh
Y2l0eTogMDsgb3ZlcmZsb3c6IGhpZGRlbjsgZGlzcGxheTogbm9uZSAhaW1wb3J0YW50OyBjb2xv
cjogcmdiKDI1NSwgMjU1LCAyNTUpOyI+DQpaalFjbVFSWUZwZnB0QmFubmVyU3RhcnQ8L2Rpdj4N
CjxkaXYgZGlyPSJsdHIiIGxhbmc9ImVuIiBpZD0ieF9wZnB0QmFubmVyYTR2ZWNxNiIgc3R5bGU9
InZpc2liaWxpdHk6IHZpc2libGUgIWltcG9ydGFudDsgb3BhY2l0eTogMSAhaW1wb3J0YW50OyBt
YXgtd2lkdGg6IG5vbmUgIWltcG9ydGFudDsgbWF4LWhlaWdodDogbm9uZSAhaW1wb3J0YW50OyBk
aXNwbGF5OiBibG9jayAhaW1wb3J0YW50OyB0ZXh0LWFsaWduOiBsZWZ0ICFpbXBvcnRhbnQ7IG1h
cmdpbjogMTZweCAwcHggIWltcG9ydGFudDsgcGFkZGluZzogOHB4IDE2cHggIWltcG9ydGFudDsg
Ym9yZGVyLXJhZGl1czogNHB4ICFpbXBvcnRhbnQ7IG1pbi13aWR0aDogMjAwcHggIWltcG9ydGFu
dDsgYm9yZGVyLXRvcDogNHB4IHNvbGlkIHJnYigxNDAsIDE0MiwgMTQ1KSAhaW1wb3J0YW50OyBi
YWNrZ3JvdW5kLWNvbG9yOiByZ2IoMjA3LCAyMTEsIDIxNSk7Ij4NCjxkaXYgaWQ9InhfcGZwdEJh
bm5lcmE0dmVjcTYiIHN0eWxlPSJ2aXNpYmlsaXR5OiB2aXNpYmxlICFpbXBvcnRhbnQ7IG9wYWNp
dHk6IDEgIWltcG9ydGFudDsgbWF4LWhlaWdodDogbm9uZSAhaW1wb3J0YW50OyBmbG9hdDogbGVm
dCAhaW1wb3J0YW50OyBkaXNwbGF5OiBibG9jayAhaW1wb3J0YW50OyBtYXJnaW46IDBweCAwcHgg
MXB4ICFpbXBvcnRhbnQ7IG1heC13aWR0aDogNjAwcHggIWltcG9ydGFudDsgYmFja2dyb3VuZC1j
b2xvcjogcmdiKDIwNywgMjExLCAyMTUpOyI+DQo8ZGl2IGlkPSJ4X3BmcHRCYW5uZXJhNHZlY3E2
IiBzdHlsZT0ib3BhY2l0eTogMSAhaW1wb3J0YW50OyBtYXgtd2lkdGg6IG5vbmUgIWltcG9ydGFu
dDsgbWF4LWhlaWdodDogbm9uZSAhaW1wb3J0YW50OyBkaXNwbGF5OiBibG9jayAhaW1wb3J0YW50
OyB2aXNpYmlsaXR5OiB2aXNpYmxlICFpbXBvcnRhbnQ7IGZvbnQtZmFtaWx5OiBBcmlhbCwgc2Fu
cy1zZXJpZiAhaW1wb3J0YW50OyBmb250LXdlaWdodDogYm9sZCAhaW1wb3J0YW50OyBmb250LXNp
emU6IDE0cHggIWltcG9ydGFudDsgbGluZS1oZWlnaHQ6IDE4cHggIWltcG9ydGFudDsgY29sb3I6
IHJnYigwLCAwLCAwKTsgYmFja2dyb3VuZC1jb2xvcjogcmdiKDIwNywgMjExLCAyMTUpOyI+DQpU
aGlzIE1lc3NhZ2UgSXMgRnJvbSBhbiBFeHRlcm5hbCBTZW5kZXIgPC9kaXY+DQo8ZGl2IGlkPSJ4
X3BmcHRCYW5uZXJhNHZlY3E2IiBzdHlsZT0iZm9udC13ZWlnaHQ6IG5vcm1hbDsgb3BhY2l0eTog
MSAhaW1wb3J0YW50OyBtYXgtd2lkdGg6IG5vbmUgIWltcG9ydGFudDsgbWF4LWhlaWdodDogbm9u
ZSAhaW1wb3J0YW50OyBkaXNwbGF5OiBibG9jayAhaW1wb3J0YW50OyB2aXNpYmlsaXR5OiB2aXNp
YmxlICFpbXBvcnRhbnQ7IGZvbnQtZmFtaWx5OiBBcmlhbCwgc2Fucy1zZXJpZiAhaW1wb3J0YW50
OyBmb250LXNpemU6IDEycHggIWltcG9ydGFudDsgbGluZS1oZWlnaHQ6IDE4cHggIWltcG9ydGFu
dDsgbWFyZ2luLXRvcDogMnB4ICFpbXBvcnRhbnQ7IGNvbG9yOiByZ2IoMCwgMCwgMCk7IGJhY2tn
cm91bmQtY29sb3I6IHJnYigyMDcsIDIxMSwgMjE1KTsiPg0KVGhpcyBtZXNzYWdlIGNhbWUgZnJv
bSBvdXRzaWRlIHlvdXIgb3JnYW5pemF0aW9uLiA8L2Rpdj4NCjwvZGl2Pg0KPGRpdiBpZD0ieF9w
ZnB0QmFubmVyYTR2ZWNxNiIgc3R5bGU9InZpc2liaWxpdHk6IHZpc2libGUgIWltcG9ydGFudDsg
b3BhY2l0eTogMSAhaW1wb3J0YW50OyBtYXgtd2lkdGg6IG5vbmUgIWltcG9ydGFudDsgbWF4LWhl
aWdodDogbm9uZSAhaW1wb3J0YW50OyBmbG9hdDogcmlnaHQgIWltcG9ydGFudDsgZGlzcGxheTog
YmxvY2sgIWltcG9ydGFudDsgbWFyZ2luOiAwcHggMHB4IDBweCAxNnB4ICFpbXBvcnRhbnQ7IHRl
eHQtYWxpZ246IHJpZ2h0ICFpbXBvcnRhbnQ7IHdpZHRoOiBmaXQtY29udGVudCAhaW1wb3J0YW50
OyBiYWNrZ3JvdW5kLWNvbG9yOiByZ2IoMjA3LCAyMTEsIDIxNSk7Ij4NCjxhIGhyZWY9Imh0dHBz
Oi8vdXMtcGhpc2hhbGFybS1ld3QucHJvb2Zwb2ludC5jb20vRVdUL3YxL0tHS2V1a1khczBRVFUt
ZFByYWlPSzdxUlAyN0s5SW9DRGNzZUlEWl93TzhWY3dRMm1KSzluUW9JNmJrdFVqODRKeWlJckVa
VGRGOE9yaFNOVEtIcFlvSDFnMjBEckllS2czcjV1WlQta0lpazJTQVMkIiBkYXRhLWF1dGg9Ik5v
dEFwcGxpY2FibGUiIGlkPSJ4X3BmcHRCYW5uZXJhNHZlY3E2IiBzdHlsZT0idGV4dC1kZWNvcmF0
aW9uOiBub25lOyB2aXNpYmlsaXR5OiB2aXNpYmxlICFpbXBvcnRhbnQ7IG9wYWNpdHk6IDEgIWlt
cG9ydGFudDsgbWF4LXdpZHRoOiBub25lICFpbXBvcnRhbnQ7IG1heC1oZWlnaHQ6IG5vbmUgIWlt
cG9ydGFudDsgZGlzcGxheTogaW5saW5lLWJsb2NrICFpbXBvcnRhbnQ7IGJhY2tncm91bmQtY29s
b3I6IHJnYigyMDcsIDIxMSwgMjE1KTsiIGRhdGEtbG9vcHN0eWxlPSJsaW5rb25seSI+DQo8ZGl2
IGNsYXNzPSJ4X3BmcHRQcmltYXJ5QnV0dG9uYTR2ZWNxNiIgc3R5bGU9ImJvcmRlcjogMXB4IHNv
bGlkIHJnYigxMDIsIDEwMiwgMTAyKTsgZGlzcGxheTogaW5saW5lLWJsb2NrICFpbXBvcnRhbnQ7
IHZpc2liaWxpdHk6IHZpc2libGUgIWltcG9ydGFudDsgb3BhY2l0eTogMSAhaW1wb3J0YW50OyBm
b250LWZhbWlseTogQXJpYWwsIHNhbnMtc2VyaWYgIWltcG9ydGFudDsgZm9udC1zaXplOiAxNHB4
ICFpbXBvcnRhbnQ7IGZvbnQtd2VpZ2h0OiBub3JtYWwgIWltcG9ydGFudDsgdGV4dC1kZWNvcmF0
aW9uOiBub25lICFpbXBvcnRhbnQ7IGJvcmRlci1yYWRpdXM6IDJweCAhaW1wb3J0YW50OyBwYWRk
aW5nOiA3LjVweCAxNnB4ICFpbXBvcnRhbnQ7IG1hcmdpbjogM3B4IDBweCAzcHggMTZweCAhaW1w
b3J0YW50OyB3aGl0ZS1zcGFjZTogbm93cmFwICFpbXBvcnRhbnQ7IHdpZHRoOiBmaXQtY29udGVu
dCAhaW1wb3J0YW50OyBjb2xvcjogcmdiKDAsIDAsIDApOyI+DQpSZXBvcnQmbmJzcDtTdXNwaWNp
b3VzIDwvZGl2Pg0KPC9hPjwvZGl2Pg0KPGRpdiBzdHlsZT0iY2xlYXI6Ym90aCFpbXBvcnRhbnQ7
IGRpc3BsYXk6YmxvY2shaW1wb3J0YW50OyB2aXNpYmlsaXR5OmhpZGRlbiFpbXBvcnRhbnQ7IGxp
bmUtaGVpZ2h0OjAhaW1wb3J0YW50OyBmb250LXNpemU6MC4wMXB4IWltcG9ydGFudDsgaGVpZ2h0
OjBweCI+DQombmJzcDs8L2Rpdj4NCjwvZGl2Pg0KPGRpdiBzdHlsZT0idmlzaWJpbGl0eTogaGlk
ZGVuOyBmb250LXNpemU6IDFweDsgbGluZS1oZWlnaHQ6IDFweDsgaGVpZ2h0OiAwcHg7IG1heC1o
ZWlnaHQ6IDBweDsgb3BhY2l0eTogMDsgb3ZlcmZsb3c6IGhpZGRlbjsgZGlzcGxheTogbm9uZSAh
aW1wb3J0YW50OyBjb2xvcjogcmdiKDI1NSwgMjU1LCAyNTUpOyI+DQpaalFjbVFSWUZwZnB0QmFu
bmVyRW5kPC9kaXY+DQo8ZGl2IGRpcj0ibHRyIj4NCjxkaXYgZGlyPSJsdHIiPg0KPGRpdiBkaXI9
Imx0ciIgY2xhc3M9ImVsZW1lbnRUb1Byb29mIj4NCjxwIHN0eWxlPSJtYXJnaW46IDBweDsgZm9u
dC1mYW1pbHk6IENhbGlicmksIHNhbnMtc2VyaWY7IGJhY2tncm91bmQtY29sb3I6IHJnYigyNTUs
IDI1NSwgMjU1KTsiPg0KPGZvbnQgc2l6ZT0iMyIgc3R5bGU9ImNvbG9yOiByZ2IoMjAwLCAzOCwg
MTkpOyI+PHNwYW4gc3R5bGU9IiI+PGI+VG86PC9iPjwvc3Bhbj48L2ZvbnQ+PC9wPg0KPHAgc3R5
bGU9Im1hcmdpbjogMHB4OyBmb250LXNpemU6IDExcHQ7IGZvbnQtZmFtaWx5OiBDYWxpYnJpLCBz
YW5zLXNlcmlmOyBjb2xvcjogcmdiKDMyLCAzMSwgMzApOyBiYWNrZ3JvdW5kLWNvbG9yOiByZ2Io
MjU1LCAyNTUsIDI1NSk7Ij4NCjxiPjxzcGFuIHN0eWxlPSJtYXJnaW46IDBweDsgZm9udC1zaXpl
OiAxMnB0OyBjb2xvcjogcmdiKDIwMCwgMzgsIDE5KTsiPjxicj4NCjwvc3Bhbj48L2I+PC9wPg0K
PHAgc3R5bGU9Im1hcmdpbjogMHB4OyBmb250LXNpemU6IDExcHQ7IGZvbnQtZmFtaWx5OiBDYWxp
YnJpLCBzYW5zLXNlcmlmOyBjb2xvcjogcmdiKDMyLCAzMSwgMzApOyBiYWNrZ3JvdW5kLWNvbG9y
OiByZ2IoMjU1LCAyNTUsIDI1NSk7Ij4NCjxiPjxzcGFuIHN0eWxlPSJtYXJnaW46IDBweDsgZm9u
dC1zaXplOiAxMnB0OyBjb2xvcjogcmdiKDIwMCwgMzgsIDE5KTsiPkFyaWVsbGUgUGVjaGV0dGUg
TWFya2xleSwgRFZNLCBjVk1BLCBDVlBQLCBDQ1JULCBEQUlQTSwgREFDVlNNUjwvc3Bhbj48L2I+
PC9wPg0KPHAgc3R5bGU9Im1hcmdpbjogMHB4OyBmb250LXNpemU6IDExcHQ7IGZvbnQtZmFtaWx5
OiBDYWxpYnJpLCBzYW5zLXNlcmlmOyBjb2xvcjogcmdiKDMyLCAzMSwgMzApOyBiYWNrZ3JvdW5k
LWNvbG9yOiByZ2IoMjU1LCAyNTUsIDI1NSk7Ij4NCkFzc2lzdGFudCBQcm9mZXNzb3I8L3A+DQo8
cCBzdHlsZT0ibWFyZ2luOiAwcHg7IGZvbnQtc2l6ZTogMTFwdDsgZm9udC1mYW1pbHk6IENhbGli
cmksIHNhbnMtc2VyaWY7IGNvbG9yOiByZ2IoMzIsIDMxLCAzMCk7IGJhY2tncm91bmQtY29sb3I6
IHJnYigyNTUsIDI1NSwgMjU1KTsiPg0KU3BvcnRzIE1lZGljaW5lIGFuZCBSZWhhYmlsaXRhdGlv
bjwvcD4NCjxwIHN0eWxlPSJtYXJnaW46IDBweDsgZm9udC1zaXplOiAxMXB0OyBmb250LWZhbWls
eTogQ2FsaWJyaSwgc2Fucy1zZXJpZjsgY29sb3I6IHJnYigzMiwgMzEsIDMwKTsgYmFja2dyb3Vu
ZC1jb2xvcjogcmdiKDI1NSwgMjU1LCAyNTUpOyI+DQo8c3BhbiBzdHlsZT0ibWFyZ2luOiAwcHg7
IGNvbG9yOiByZ2IoMjAwLCAzOCwgMTkpOyI+VGhlIE9oaW8gU3RhdGUgVW5pdmVyc2l0eSBWZXRl
cmluYXJ5IE1lZGljYWwgQ2VudGVyPC9zcGFuPjwvcD4NCjxwIHN0eWxlPSJtYXJnaW46IDBweDsg
Zm9udC1zaXplOiAxMXB0OyBmb250LWZhbWlseTogQ2FsaWJyaSwgc2Fucy1zZXJpZjsgY29sb3I6
IHJnYigzMiwgMzEsIDMwKTsgYmFja2dyb3VuZC1jb2xvcjogcmdiKDI1NSwgMjU1LCAyNTUpOyI+
DQo8c3BhbiBkaXI9Imx0ciI+NjAxIFZlcm5vbiBMIFRoYXJwIFN0cmVldCwgQ29sdW1idXMsIE9I
IDQzMjEwPC9zcGFuPjwvcD4NCjxwIHN0eWxlPSJtYXJnaW46IDBweDsgZm9udC1zaXplOiAxMXB0
OyBmb250LWZhbWlseTogQ2FsaWJyaSwgc2Fucy1zZXJpZjsgY29sb3I6IHJnYigzMiwgMzEsIDMw
KTsgYmFja2dyb3VuZC1jb2xvcjogcmdiKDI1NSwgMjU1LCAyNTUpOyI+DQpSb29tIFZNQyAxNTUv
MTU2PC9wPg0KPHAgc3R5bGU9Im1hcmdpbjogMHB4OyBmb250LXNpemU6IDExcHQ7IGZvbnQtZmFt
aWx5OiBDYWxpYnJpLCBzYW5zLXNlcmlmOyBjb2xvcjogcmdiKDMyLCAzMSwgMzApOyBiYWNrZ3Jv
dW5kLWNvbG9yOiByZ2IoMjU1LCAyNTUsIDI1NSk7Ij4NCjxhIGhyZWY9Im1haWx0bzpNYXJrbGV5
LjEyNUBvc3UuZWR1IiBzdHlsZT0ibWFyZ2luOjBweCIgZGF0YS1sb29wc3R5bGU9Imxpbmtvbmx5
Ij5NYXJrbGV5LjEyNUBvc3UuZWR1PC9hPjwvcD4NCjxkaXY+PGJyPg0KPC9kaXY+DQo8L2Rpdj4N
CjxkaXYgZGlyPSJsdHIiIGNsYXNzPSJlbGVtZW50VG9Qcm9vZiI+Q29uY2VybmluZyBteSBkb2cg
YWdpbGl0eSBjb3Vyc2UgbWFwIGRlc2lnbmVkIGZvciB0aGUgMjAyMSBVS0kgVVMgLSBNYXN0ZXJz
IEhlYXQgQWdpbGl0eSwgeW91IGhhdmUgbXkgcGVybWlzc2lvbiB0byB1c2UgdGhlIGNvdXJzZSBt
YXAgZm9yIHZpZGVvIHJldmlldyBvZiBkb2figJlzIHBhdyBwbGFjZW1lbnQsIHNwZWVkIGFuZCBj
b250YWN0IGJlaGF2aW9yIGFuZCBwdWJsaWNhdGlvbg0KIG9mIHRoZSBtYXAgYXMgcGFydCBvZiB0
aGUgbWFudXNjcmlwdC4mbmJzcDsmbmJzcDs8L2Rpdj4NCjxkaXYgZGlyPSJsdHIiPg0KPGRpdiBk
aXI9Imx0ciI+PGJyPg0KPC9kaXY+DQo8ZGl2IGlkPSJ4X0FwcGxlTWFpbFNpZ25hdHVyZSIgZGly
PSJsdHIiPkJlc3Qgd2lzaGVzLCZuYnNwOzwvZGl2Pg0KPGRpdiBpZD0ieF9BcHBsZU1haWxTaWdu
YXR1cmUiIGRpcj0ibHRyIj48YnI+DQo8L2Rpdj4NCjxkaXYgaWQ9InhfQXBwbGVNYWlsU2lnbmF0
dXJlIiBkaXI9Imx0ciI+UGF0dHkgRHJvbTwvZGl2Pg0KPGRpdiBpZD0ieF9BcHBsZU1haWxTaWdu
YXR1cmUiIGRpcj0ibHRyIj48YnI+DQo8L2Rpdj4NCjxkaXYgaWQ9InhfQXBwbGVNYWlsU2lnbmF0
dXJlIiBkaXI9Imx0ciI+KHBkcm9tQHZlcml6b24ubmV0OyAmbmJzcDs5NzItNDQyLTkyMjYpPC9k
aXY+DQo8ZGl2IGlkPSJ4X0FwcGxlTWFpbFNpZ25hdHVyZSIgZGlyPSJsdHIiPg0KPGRpdj48YnI+
DQo8L2Rpdj4NCjwvZGl2Pg0KPC9kaXY+DQo8L2Rpdj4NCjwvZGl2Pg0KPC9kaXY+DQo8L2JvZHk+
DQo8L2h0bWw+DQo=

--_000_LV3PR01MB844034BCA827B0C535D7A39FB42FALV3PR01MB8440prod_--
